# Supplementary material for: A Novel Lipase from Streptomyces exfoliatus DSMZ 41693 for Biotechnological Applications
Source: Int J Mol Sci. 2023 Dec 2;24(23):17071. doi: 10.3390/ijms242317071 (PMC10707221; doi:10.3390/ijms242317071)
Supplement: Supplementary file 1 [file ijms-24-17071-s001.zip]

Archive with 1 entries (1 files):
- ijms-2693348-supplementary.pdf
